# Supplementary material for: Molecular and structural basis of anti-DNA antibody specificity for pyrrolated proteins
Source: Commun Biol. 2024 Feb 3;7:149. doi: 10.1038/s42003-024-05851-0 (PMC10838295; doi:10.1038/s42003-024-05851-0)
Supplement: Supplementary file 4 — Supplementary Data 1 [file 42003_2024_5851_MOESM4_ESM.xlsx]

## Sheet: Fig.1C
		Abs (490 nm)
Fig. 1C		Bio-panning (round)
		1			2			3
	(-)	0.0514169	0.06349	0.055511	0.0620959	0.0625309	0.0610022	0.140239	0.138328	0.147249
	dsDNA	0.0512431	0.0543652	0.0586016	0.0922073	0.087137	0.0876042	0.440098	0.426352	0.428526
p-values (vs (-))		0.628023			0.00350534			0.000351212
Student's t test (two-sided)

## Sheet: Fig.1D
Fig. 1D			Abs( 490 nm)						Student's t test (two-sided)
	!st screening	Individual clones	(-)			dsDNA			p-values (vs (-))
		1	0.0631755	0.065363	0.0607473	0.0487805	0.054878	0.054878	0.0532185
		2	0.112489	0.111288	0.114387	0.117946	0.11769	0.114621	0.170361
		3	0.130963	0.122631	0.122477	0.329759	0.328326	0.361791	0.00338397
		4	0.143092	0.147428	0.146248	1.4816	1.50775	1.58876	0.000525764
		5	0.477671	0.502952	0.481774	0.879591	0.856154	0.847272	0.00152985
		6	0.329632	0.359634	0.358581	0.96818	0.937535	0.988518	0.000946093
		7	0.0609756	0.0792683	0.0670732	0.0471449	0.0430796	0.0455318	0.0679492
		8	0.0487805	0.0731707	0.0609756	0.0933209	0.0943816	0.0953724	0.0385772
		9	0.191929	0.188206	0.18009	0.343487	0.352617	0.349045	0.00103697
		10	0.0611023	0.0608786	0.0607601	0.0670732	0.0731707	0.0670732	0.0574175
	2nd screening	Individual clones	(-)			dsDNA
		11	0.0497962	0.0480391	0.0482855	0.0611111	0.101852	0.05	0.298546
		12	0.0644788	0.0627513	0.0646961	0.0643557	0.0611425	0.0635694	0.161363
		13	0.104113	0.0998509	0.0941421	0.277778	0.227778	0.237037	0.00815632
		14	0.0972414	0.0899191	0.0936445	0.196296	0.188889	0.272222	0.0418534
		15	0.0620372	0.0595541	0.0599763	0.0643535	0.0611394	0.0574837	0.783296
		16	0.159527	0.153692	0.148682	2.99	2.16	2.47	0.00997513
		17	0.444444	0.346296	0.375926	0.412963	0.422222	0.496296	0.347157
		18	0.0552007	0.053563	0.0549295	0.0666667	0.0666667	0.062963	0.0183766
		19	0.0844801	0.0828939	0.0868503	0.181481	0.151852	0.148148	0.0199121
		20	0.0519796	0.0524087	0.0521451	0.0555556	0.087037	0.127778	0.210619

## Sheet: Fig.3B
Fig. 3B			Abs (490 nm)
			BSA			PyrBSA			dsDNA
	scFv DO1	1	0.0388614	0.0379098	0.0365141	0.144706	0.131167	0.135396	0.472414	0.460098	0.502966
		10	0.0492918	0.0431995	0.0440813	0.89584	0.809088	0.798289	2.77619	2.72628	2.81236
		100	0.136657	0.133325	0.107131	3.50285	3.51009	3.40954	3.48505	3.44712	3.38952
	scFv DO2	1	0.0550989	0.0516897	0.0521736	1.75956	1.71949	1.73462	1.18892	1.1411	1.11572
		10	0.123708	0.125997	0.112266	3.49221	3.53064	3.44418	3.47483	3.50624	3.39369
		100	0.653502	0.481647	0.507237	3.60563	3.53255	3.4505	3.52851	3.49728	3.41516
	scFv DO3	1	0.0365744	0.036364	0.036554	0.0422961	0.0407341	0.040902	0.0446949	0.0434619	0.0436016
		10	0.0420476	0.0408535	0.0411444	0.0894042	0.168291	0.0638071	0.123482	0.120327	0.119883
		100	0.0715188	0.0711435	0.0590753	0.311206	0.314663	0.324609	0.983521	0.940453	0.970152
	scFv DO4	1	0.0363289	0.0360664	0.0362686	0.0448967	0.0471275	0.0443412	0.0501168	0.0488601	0.0501174
		10	0.0401884	0.0396861	0.0410281	0.121799	0.120399	0.129291	0.155234	0.159762	0.170213
		100	0.0827478	0.0845645	0.085065	1.47172	1.50468	1.52637	2.97529	3.04384	3.06363
	scFv DO5	1	0.263001	0.261122	0.255516	0.349395	0.350146	0.346053	0.243574	0.237162	0.238183
		10	2.16824	2.01187	2.02864	2.53255	2.59529	2.45321	1.71639	1.8253	1.73041
		100	3.47363	3.49431	3.462	3.43334	3.41245	3.42727	3.41663	3.37323	3.38952
	scFv DO6	1	0.0378142	0.0374564	0.036892	0.0940609	0.235007	0.133475	0.607157	0.590435	0.560493
		10	0.0479506	0.0660364	0.046161	0.518445	0.487557	0.505726	2.7847	2.8008	2.89213
		100	0.0681356	0.0793191	0.0638124	2.90439	2.85566	2.83243	3.28985	3.30666	3.33015
	scFv DO7	1	0.0362822	0.0360129	0.0361444	0.042686	0.0449454	0.0429013	0.0627748	0.0624926	0.0619393
		10	0.0378919	0.0387593	0.037958	0.102588	0.110263	0.103566	0.290827	0.29793	0.288886
		100	0.0686355	0.0575434	0.057869	0.793991	0.806552	0.795323	2.95856	3.02075	2.94793
	scFv DO8	1	0.0356358	0.0361475	0.0364322	0.0497174	0.0495998	0.0493167	0.457936	0.476199	0.453145
		10	0.0467439	0.0396787	0.0393683	0.191168	0.153947	0.149486	2.91425	2.96999	2.97052
		100	0.0977689	0.0891282	0.103594	2.3046	2.2167	2.18003	3.36531	3.37057	3.364

## Sheet: Fig.4B
Fig. 4B													Row image

## Sheet: Fig.4C
											Dunnett's test
Fig. 4C		Abs (490 nm)									p-values
		BSA			PyrBSA			dsDNA			BSA vs PyrBSA	BSA vs dsDNA
	VH-FR4	0.975	0.913	1.043	2.914	2.904	2.789	2.211	2.36	2.06	< 0.0001	< 0.0001
	VH	0.317	0.439	0.319	1.789	1.855	1.856	1.798	1.744	1.802	< 0.0001	< 0.0001

## Sheet: Fig.5A
Fig. 5A			Abs (490 nm)
			BSA			PyrBSA			dsDNA
	VH DO1	1	0.0475005	0.0447624	0.0433832	0.0593548	0.0574728	0.054949	0.0956864	0.0963507	0.0988358
		10	0.0647181	0.0605319	0.0679576	0.691549	0.671708	0.54067	0.695313	0.72713	0.760596
		100	0.502458	0.521408	0.523295	3.32556	3.40094	3.35391	3.32415	3.35242	3.3813
	VH DO2	1	0.0377154	0.0381494	0.0372302	0.0689354	0.0622173	0.0599027	0.0598464	0.0669645	0.0657067
		10	0.0556644	0.0582524	0.0558901	0.801654	0.84071	0.692465	0.367383	0.371413	0.405161
		100	0.31559	0.405828	0.194402	3.36422	3.36815	3.38835	2.76358	2.86237	2.89968
	VH DO3	1	0.0364476	0.0361076	0.0361703	0.0447385	0.0470716	0.0453502	0.0396031	0.040107	0.040974
		10	0.0488719	0.0489169	0.0493767	0.155383	0.153144	0.163628	0.0856724	0.0945173	0.0924369
		100	0.199399	0.175694	0.171412	1.09708	1.11296	1.06205	0.558775	0.50845	0.507437
	VH DO4	1	0.037491	0.03712	0.037693	0.0391456	0.0383398	0.0386162	0.0374595	0.03728	0.0366303
		10	0.0440365	0.0423368	0.0432348	0.0494051	0.0559897	0.0545735	0.0517403	0.0535373	0.0532313
		100	0.0885651	0.0902836	0.092813	0.348899	0.418755	0.422075	0.267675	0.25982	0.266395
	VH DO5	1	0.180993	0.192325	0.18645	0.189684	0.246165	0.229622	0.0750356	0.0781655	0.0761304
		10	2.49681	2.51068	2.6341	2.8527	3.09384	2.96524	1.30534	1.40384	1.41342
		100	3.65809	3.60723	3.53573	3.57096	3.5606	3.50853	3.45839	3.51015	3.44085
	VH DO6	1	0.0383383	0.0379641	0.0386024	0.0489917	0.0449318	0.0457512	0.0411001	0.0388261	0.0391784
		10	0.0411532	0.0411048	0.0404554	0.0931644	0.127562	0.0957584	0.0436978	0.0441688	0.0456025
		100	0.100179	0.0960696	0.0897938	0.687148	0.753162	0.701769	0.118676	0.121897	0.125748
	VH DO7	1	0.0364648	0.036323	0.0373365	0.0420166	0.042229	0.0415229	0.0668519	0.0686271	0.0676436
		10	0.0383876	0.0382384	0.0388061	0.100665	0.103898	0.102936	0.424686	0.431088	0.431805
		100	0.0687454	0.0631891	0.0823223	0.983093	0.976323	0.945673	3.2872	3.26685	3.24841

## Sheet: Fig.5B
Fig. 5B		Abs (490 nm)		B/B0 = (Abs(+Competitor) - Abs(-)) / (Abs(Positive Control) - Abs(-))
	VH DO1
		(-)			Positive Control
		0.0371113	0.036882	0.0372018	2.03923	1.905	1.95256
	Competitor (μM)	(dA)20			(dT)20			(dG)20			(dC)20			(dA:dT)20			(dG:dC)20			ds(T7 promoter)
	1	2.05503	2.03188	2.0565	1.9706	1.96713	1.92534	2.09123	2.08991	2.04955	1.86918	1.94117	1.95277	2.06103	2.09221	1.94004	1.84722	1.94355	1.9319	1.8307	1.83493	1.74966
	10	2.04327	2.09621	2.10432	2.33443	2.38044	2.3337	2.06109	2.17175	2.11996	2.13797	2.16617	2.12078	2.08797	2.05728	2.17461	2.01812	2.00251	1.93471	2.1302	2.09946	2.16975
	100	2.14406	2.20986	2.13028	2.10865	2.12093	2.20386	1.73356	1.73408	1.82109	2.52314	2.53575	2.50869	2.31024	2.27131	2.38112	1.40154	1.45083	1.39495	2.25976	2.16775	2.25253
	1000	2.40456	2.3607	2.35071	1.02312	1.0184	1.01796	0.862937	0.91991	0.837081	1.9592	2.03054	2.01959	2.17478	2.26058	2.23521	0.630624	0.659723	0.634484	1.4079	1.44181	1.26512
	VH DO2
		(-)			Positive Control
		0.0599741	0.0602517	0.0605436	1.52002	1.58051	1.58504
	Competitor (μM)	(dA)20			(dT)20			(dG)20			(dC)20			(dA:dT)20			(dG:dC)20			ds(T7 promoter)
	1	1.64347	1.63667	1.62013	1.55828	1.58263	1.63793	1.45867	1.55521	1.5536	1.56895	1.5373	1.54776	1.58905	1.60612	1.56628	1.4361	1.44828	1.47922	1.50072	1.49964	1.52916
	10	1.55998	1.59395	1.62252	1.64249	1.65925	1.66603	1.28092	1.31894	1.27632	1.55913	1.53792	1.53253	1.57739	1.56939	1.57093	1.15022	1.14879	1.1532	1.52327	1.53885	1.52454
	100	1.56127	1.58013	1.61317	1.62944	1.71043	1.70548	0.721775	0.752373	0.754917	1.47646	1.43779	1.49569	1.53227	1.58668	1.56053	0.499936	0.530904	0.505135	1.46755	1.47956	1.51716
	1000	1.598	1.53479	1.57189	1.22553	1.21867	1.21822	0.266105	0.259042	0.268252	0.943607	0.98503	1.00354	1.25865	1.3131	1.30794	0.281702	0.287722	0.279298	0.986756	1.02852	1.01262

## Sheet: Fig.6A
Fig. 6A		Abs (490 nm)
		DO1-VH						DO2-VH
	NaCl (mM)	PyrBSA			dsDNA			PyrBSA			dsDNA
	0	2.49732	2.42705	2.56333	1.92369	1.75712	1.7465	3.11195	3.15642	3.16129	1.10651	1.08399	0.890279
	62.5	2.69075	2.94025	2.57039	1.45593	1.46815	1.2527	3.13824	3.10473	3.06177	0.814544	0.744089	0.610801
	125	1.8954	2.02956	1.9677	2.02245	2.11115	1.85636	2.47862	2.42735	2.31166	0.683907	0.675408	0.591622
	250	1.20672	1.21429	1.09379	2.26467	2.4684	2.07502	0.40926	0.414567	0.383802	0.157234	0.160178	0.133436
	500	0.231556	0.2295	0.246013	0.251104	0.237396	0.229518	0.0678732	0.0672266	0.0611906	0.04245	0.0440736	0.0434745
	1000	0.0681505	0.0724864	0.0697688	0.0782184	0.0729824	0.0692758	0.0434664	0.0454413	0.043482	0.0413784	0.0397308	0.040433
	2000	0.0554626	0.0487103	0.0518569	0.0644325	0.0699897	0.0645906	0.0399907	0.0422061	0.0424246	0.0440587	0.0411561	0.0397389
	4000	0.259646	0.274547	0.19339	0.184973	0.144226	0.114325	0.0532704	0.0663197	0.0650881	0.0617647	0.056517	0.054338

## Sheet: Fig.6B
		Abs (490 nm)
Fig. 6B		Antigen: PyrBSA						Antigen: dsDNA
	VH (nM)	VH DO1			VH DO1-R97A			VH DO1			VH DO1-R97A
	0.49152	0.0676352	0.0650142	0.062579	0.0546508	0.0550452	0.0554431	0.0775589	0.0831458	0.083745	0.061072	0.0617902	0.0532859
	1.2288	0.144084	0.135775	0.124097	0.0839546	0.0779285	0.0758887	0.137381	0.141448	0.135217	0.0711372	0.0811662	0.0741852
	3.072	0.453383	0.461099	0.441348	0.178565	0.17084	0.179891	0.350336	0.344746	0.3336	0.0841099	0.0940624	0.0995072
	7.68	1.98628	1.60155	1.49453	0.7029	0.641224	0.601247	1.18106	1.19043	1.13783	0.195135	0.284641	0.199525
	19.2	3.14891	3.15209	3.09811	1.94677	1.86903	1.80094	3.11405	3.14125	2.98948	0.49512	0.720722	0.514955
	48	3.25624	3.25828	3.2593	3.25321	3.24721	3.25523	3.37656	3.35948	3.28941	1.42336	1.68152	1.26867
	120	3.26755	3.30905	3.28563	3.30336	3.32778	3.25523	3.38742	3.39715	3.32363	2.92664	2.93821	3.02917
	300	3.26032	3.26755	3.28672	3.26755	3.29774	3.24227	3.33322	3.32244	3.27858	3.24563	3.23972	3.23777

## Sheet: Fig.6C
		Abs (490 nm)
Fig. 6C		Antigen: PyrBSA												Antigen: dsDNA
	VH (nM)	VH DO2			VH DO2-R56N			VH DO2-R96A			VH DO2-R99A			VH DO2			VH DO2-R56N			VH DO2-R96A			VH DO2-R99A
	0.49152	0.212363	0.205792	0.203782	0.0587487	0.062251	0.0576882	0.0507822	0.0487727	0.0515197	0.0510802	0.0504243	0.0504306	0.0532657	0.0542045	0.0589559	0.0472531	0.0423277	0.0417239	0.0404471	0.0448274	0.0422383	0.0453225	0.0396924	0.0416266
	1.2288	0.670277	0.658429	0.674384	0.0932231	0.0989737	0.094654	0.0989758	0.0930181	0.0814632	0.074093	0.0761302	0.0704579	0.0719552	0.0751535	0.0746226	0.0466562	0.0495045	0.0458925	0.0430373	0.045925	0.0425771	0.0450677	0.0403286	0.041748
	3.072	1.92098	1.96266	1.86342	0.276567	0.300366	0.278756	0.217739	0.212952	0.19241	0.18073	0.165398	0.144164	0.150128	0.153514	0.16034	0.0527609	0.0530985	0.0531328	0.0452662	0.0451414	0.0444725	0.0460602	0.0432579	0.047577
	7.68	3.30199	3.27573	3.23328	0.953641	1.10189	1.15976	0.808804	0.82386	0.748471	0.648689	0.716716	0.696894	0.50101	0.60013	0.522887	0.08075	0.0811704	0.0829255	0.0576269	0.0571574	0.0543441	0.0547314	0.053724	0.0516972
	19.2	3.32995	3.34838	3.27786	2.47466	2.65854	2.549	2.27035	2.034	1.93728	1.80567	1.77118	1.69892	1.31776	1.40888	1.37836	0.153179	0.139576	0.163355	0.094508	0.0904813	0.0841259	0.0762441	0.0714959	0.0691048
	48	3.33722	3.34587	3.30199	3.26317	3.25702	3.23714	3.13006	3.06268	2.99871	3.21814	3.19814	3.12552	3.16238	3.20174	3.18076	0.374457	0.361972	0.332007	0.226289	0.209836	0.183211	0.167641	0.170819	0.146838
	120	3.36762	3.39609	3.34338	3.28323	3.25398	3.27256	3.25804	3.21351	3.25398	3.28539	3.31111	3.23617	3.33725	3.37426	3.33603	1.22087	1.21946	1.09645	0.59806	0.533734	0.526466	0.467533	0.452061	0.353825
	300	3.31226	3.34338	3.28107	3.27361	3.28	3.255	3.26524	3.255	3.25298	3.30087	3.28866	3.26009	3.28217	3.32757	3.26734	2.88878	2.81339	2.73549	1.6875	1.76028	1.64658	2.06082	2.00581	1.7735

[truncated: 16 more sheets: Fig.7A, Fig.7B, Fig.7C, Fig.7E, Fig.7F, Supplementary Fig.1, Supplementary Fig.2, Supplementary Fig.3, Supplementary Fig.4, Supplementary Fig.5, Sheet1, Supplementary Fig.6, Supplementary Fig.7, Supplementary Fig.8, Supplementary Fig.9, Supplementary Fig.10]
